# Supplementary material for: Protective effect of pre-existing natural immunity in a nonhuman primate reinfection model of congenital cytomegalovirus infection
Source: PLoS Pathog. 2023 Oct 5;19(10):e1011646. doi: 10.1371/journal.ppat.1011646 (PMC10553354; doi:10.1371/journal.ppat.1011646)
Supplement: S1 Data — (XLSX) [file ppat.1011646.s009.xlsx]

## Sheet: Figures 1b-c
CD4/ul animal by animal
Days	309-09	222-02	234-07		274-05	292-09	KB91	KK24	JP01
-22	626.484
-20			808.018
-14		1363.53			529.021		523.181
-7							450.771	1459.69	1124.8
-6						460.747
0	1164.47	1307.71	1654.85		793.886	1194.97	388.883	1378.46	756.314
6		0
7	0.0241874		0		0	0	15.5967	739.96	238.8
8								797.901	177.336
9							16.7175	769.216	237.33
12							20.0398	899.811	571.184
13	0.332478	0				0.0877807
14			0.213736		171.084		17.0274	506.574	278.236
19		24.5217
21			0		0		18.3693	679.238	273.304
28	85.239		41.5846		0.778	3.18926	18.2871	720.63	362.046
34		104.16
35	35.695		87.2352		0	125.908	34.1384	769.137	361.76
42							56.6653	591.957	379.127
48		114.469
49	57.456		87.7149			190.749	83.3921	777.096	402.668
51					100.508
56							63.0757	977.789	414.356
62		111.125
63	75.33		89.549		3.872	142.789	33.2947	1020.04	242.13
70							68.9926	906.117	384.09
76		151.482
77	95.0782		87.8179		0.045	179.702	65.0008	1025.96	486.795
84							54.2658	967.869	384.09
91	59.4033		131.799		107.895	116.117		1123.81	486.795
105			119.584
107	227.905
113		122.116
114						254.841
120					116.688
121	154.966
126	120.302		121.597

## Sheet: Figure 2a
Days post RhCMV	JP01 Plasma		JP01 Saliva		JP01 Urine		JP01 Amniotic fluid		Days post RhCMV	KK24 Plasma		KK24 Saliva		KK24 Urine		KK24 Amniotic fluid		Days post RhCMV	KB91 Plasma		KB91 Saliva		KB91 Urine		KB91 Amniotic fluid		Days post RhCMV	274-05 Plasma		274-05 Saliva		274-05 Urine		274-05 Amniotic fluid		Days post RhCMV	292-09 Plasma		292-09 Saliva		292-09 Urine		292-09 Amniotic fluid
	Mean RhCMV DNA copies/ml		Mean RhCMV DNA copies/ug input DNA		Mean RhCMV DNA copies/ug input DNA		Mean RhCMV DNA copies/ml			Mean RhCMV DNA copies/ml		Mean RhCMV DNA copies/ug input DNA		Mean RhCMV DNA copies/ug input DNA		Mean RhCMV DNA copies/ml			Mean RhCMV DNA copies/ml		Mean RhCMV DNA copies/ug input DNA		Mean RhCMV DNA copies/ug input DNA		Mean RhCMV DNA copies/ml			Mean RhCMV DNA copies/ml		Mean RhCMV DNA copies/ug input DNA		Mean RhCMV DNA copies/ug input DNA		Mean RhCMV DNA copies/ml			Mean RhCMV DNA copies/ml		Mean RhCMV DNA copies/ug input DNA		Mean RhCMV DNA copies/ug input DNA		Mean RhCMV DNA copies/ml
-14	1								-14	1								-14	1								-21	1								-13	1
-7	1								-7	1								-7	1								0	1								7	1
0	1								0	1								0	54								7	1								14	1
1	1								1	1								1	1								14	1								21	1
2	1								2	1								2	1								21	1								28	1
3	1								3	1								3	46								28	1								42	1
5	1								5	1								5	1								42	1								56	1
7	1								7	1								7	1								56	1								70	1
14	1								14	1								14	1								70	1								84	1
21	1								21	1								21	68								84	1
28	1								28	26								28	1
35	1								35	42								35	1
42	1								42	1								42	1
49	1								49	1								49	1																	0			86
56	1								56	1								56	58								-21			32						6			39604
63	1								63	1								63	1								-7			235						16			9461
70	1								70	1								70	1								0			690						21			3425
77	1								77	1								77	1								7			1						28			23742
84	1								84	1																	14			402						42			46070
98	1								98	1								-14			7928						21			1						56			2027
																		0			1990						42			1450						70			556
-7			1141						-14			116						1			9536						56			1
0			27841						-7			599						2			2409						70			6225
1			5002						0			2343						5			2936						84			257
2			17715						1			10138						7			489
5			17841						2			4205						14			13504															-13					17262
7			39						5			4682						21			4542															0					5561
14			895						7			2029						28			22230															6					1038
21			1044						14			2082						35			259						-21					6294				16					15768
28			1301						21			716						42			3841						-7					77025				21					23854
35			15589						28			4290						49			4545						0					2162				28					14943
42			48						35			11246						56			29531						7					1054				42					17076
49			99						42			2419						63			86001						14					4461				56					28256
56			1						49			7026						70			1307						21					1543				70					7168
63			10365						56			62661						77			1909						28					783				84					714
70									63			13652															42					6249
77			381						70			17897						-14					55396				56					25590
84			100						77			852						0					29970				70					1010
98			1339						84			1635						1					40440				84					3510
									99			8913						2					11303													6							1
-7					536													5					1886													21							1
0					53				-14					5274				7					161654													28							1
1					190				-7					56696				14					64917													42							1
2					1302				0					52329				21					71734				7							1
3					2119				1					10088				28					19899				21							1
5					36970				2					2874				35					99172				28							1
7					2708				5					9694				42					35822				44							1
14					52600				7					30978				49					78830
21					10359				14					80423				56					58225
28					995				21					20162				63					781
35					1153				28					19745				70					19248
42					5538				35					21825				77					25511
49					4882				42					564
56					5956				49					26875				-14							1
63					4077				56					11920				14							1
70					3237				63					10062				21							1
77					3869				70					1078				28							1
84					1604				77					6363				35							1
98					1185				84					4893				42							1
									99					937				49							1
-14							1											56							1
0							1		7							57		63							1
7							1		14							1		70							1
14							1		21							1		77							1
21							1		28							1
28							1		35							1
35							1		42							1
42							1		49							1
49							1		63							1
56							1		84							1
63							1
70							1
77							1
84							1

## Sheet: Figure 2b
Days post CD4 depletion	234-07 Plasma		234-07 Saliva		234-07 Urine		234-07 Amniotic fluid		Days post CD4 depletion	309-09 Plasma		309-09 Saliva		309-09 Urine		309-09 Amniotic fluid		Days post CD4 depletion	222-02 Plasma		222-02 Saliva		222-02 Urine		222-02 Amniotic fluid
	Mean RhCMV DNA copies/ml		Mean RhCMV DNA copies/ug input DNA		Mean RhCMV DNA copies/ug input DNA		Mean RhCMV DNA copies/ml			Mean RhCMV DNA copies/ml		Mean RhCMV DNA copies/ug input DNA		Mean RhCMV DNA copies/ug input DNA		Mean RhCMV DNA copies/ml			Mean RhCMV DNA copies/ml		Mean RhCMV DNA copies/ug input DNA		Mean RhCMV DNA copies/ug input DNA		Mean RhCMV DNA copies/ml
-21	1								-22	1								-16	1
6	1								7	1								6	1
13	1								13	1								13	1
20	1								23	1								19	1
27	1								28	1								29	1
34	1								35	1								34	1
49	1								49	1								48	1
62	1								63	1								62	1
76	1								77	1								76	1
90	1								91	1								113	1
-21			8154						-22			1						-16			1008
6			58819						7			2664						6			20763
13			137958						13			397						13			1895
20			46186						23			12422						19			25124
27			758						28			10913						28			9882
34			61471						35			96						34			26899
49			2122527						49			666						48			17732
62			155						63			132						62			8047
76			23502						77			8837						76			7533
90			106						91			179						113			474
-21					429				-22					52765				-16					103
6					24				7					32622				6					312
13					23				13					5997				13					119
20					6				23					28272				19					100
27					1040				28					36034				29					38
34					1				35					14793				34					202
49					33				49					114759				48					61
62					6				63					128210				62					1
76					1				77					41442				76					588
90					1275				91					2642				90					202
14							1		7							1		6							1
28							1		13							1		13							1
49							1		28							1		29							1

## Sheet: Figure 3
	percent Monocytes				percent dendritic cells				percent MDSCs				percent NK				percent CD8+ T				percent B cells
Days post RhCMV	JP01	KB91	KK24		JP01	KB91	KK24		JP01	KB91	KK24		JP01	KB91	KK24		JP01	KB91	KK24		JP01	KB91	KK24
0	2.3	0.2	8.4		5.7	5.6	2.8		0.391	0.0392	1.28		13.9	17.8	5.7		32.3	36.1	20.2		35.4	25.5	34.4
1	19.3	4.5	17.4		4	10.8	3.7		51.6	0.112	3.15		10	15.3	2.9		26.8	34.4	15.9		16.8	18.6	35.6
2	13	9.3	16.9		10	6.3	3.2		32	2.33	0.877		13.5	27.5	3.7		35.4	31.2	22.5		10.3	9.7	25
3		4.2	25.8			4.1	2.6			13.7	4.34			36.6	4.3			37.3	23.4			3.2	15.7
5	4.2	15.5	6		2.6	6	3.3		22.5	0.387	0.147		15.1	27.6	3.3		40.8	27.9	25		12.4	6.5	34
14	3.9	9.6	11.3		2.7	5.5	5.4		28.3	4.94	0.229		8.9	29.2	4		42.3	32.7	17.3		15.5	6.2	32.3

## Sheet: Figure 4a
CD107a
	PRE	POST
Mm KB91	3.32	9.64
Mm KK24		8.85
Mm JP01	12.02	27.8
Mm 274-05	2.55	4.5
IFNg
	PRE	POST
Mm KB91	3.06	9.1
Mm KK24	0.646	8.24
Mm JP01	9.5	23.5
Mm 274-05	1.8	3.59
IL-2
	PRE	POST
Mm KB91	0	0.0312
Mm KK24	0	0.039
Mm JP01	0	0.2
Mm 274-05	0	0.02
TNFa
	PRE	POST
Mm KB91	3.44	9.4
Mm KK24	0.825	7.16
Mm JP01	11.3	22.6
Mm 274-05	2.24	3.93
Table Analyzed	CD107a+	IFNg+	IL-2+	TNFa+
Column B	POST	POST	POST	POST
vs.	vs.	vs.	vs.	vs.
Column A	PRE	PRE	PRE	PRE
Paired t test
P value	0.1885	0.0622	0.1876	0.0487
P value summary	ns	ns	ns	*
Significantly different (P < 0.05)?	No	No	No	Yes
One- or two-tailed P value?	Two-tailed	Two-tailed	Two-tailed	Two-tailed
t, df	t=1.964, df=2	t=2.906, df=3	t=1.701, df=3	t=3.216, df=3
Number of pairs	3	4	4	4
How big is the difference?
Mean of differences (B - A)	8.017	7.356	0.07255	6.321
SD of differences	7.069	5.063	0.08532	3.931
SEM of differences	4.082	2.532	0.04266	1.966
95% confidence interval	-9.545 to 25.58	-0.7009 to 15.41	-0.06322 to 0.2083	0.06556 to 12.58
R squared (partial eta squared)	0.6586	0.7378	0.4908	0.7751
How effective was the pairing?
Correlation coefficient (r)	0.9905	0.9413	Horizontal line	0.9591
P value (one tailed)	0.044	0.0293		0.0204
P value summary	*	*		*
Was the pairing significantly effective?	Yes	Yes		Yes

## Sheet: Figure 4b-c
CD8 memory ICS 4-FUNC boolean analysis in SPICE
Sample	Animal ID	Time-point post CMV reinfection	Time	Cond.	Stimulation	7+G+L+T+	7+G+L+T-	7+G+L-T+	7+G-L+T+	7-G+L+T+	7+G+L-T-	7+G-L+T-	7+G-L-T+	7-G+L+T-	7-G+L-T+	7-G-L+T+	7+G-L-T-	7-G+L-T-	7-G-L+T-	7-G-L-T+	7-G-L-T-
1: 021219_Tube_001.fcs	KB91	Pre (-wk4)	PRE	Medium	Medium	0	0	0.821	0	0	0.493	0	0.328	0	0.164	0	1.15	0.164	0.164	0.328	96.4
2: 021219_Tube_002.fcs	KB91	Pre (-wk4)	PRE	RhCMV IE1	RhCMV	0	0	3.86	0	0	0.376	0	0.659	0	0.47	0	1.22	0	0	0.0941	93.3
1: 022119_Tube_005.fcs	KB91	Wk8	POST	Medium	Medium	0	0.00409	1.15	0	0.00409	0.565	0.00818	0.569	0.00409	0.0859	0	2.86	0.0818	0.0123	0.09	94.6
2: 022119_Tube_007.fcs	KB91	Wk8	POST	RhCMV IE1	RhCMV	0.0341	0	9.38	0	0.00426	0.988	0	1.48	0	0.319	0	2.88	0.298	0.0256	0.102	84.5
1: 080217_Tube_020.fcs	KK24	pre	PRE	R10	Medium					0				0	0.0758	0		0	0	0.379	99.5
2: 080217_Tube_022.fcs	KK24	pre	PRE	IE1	RhCMV					0				0	0.642	0		0.0802	0	0.642	98.6
1: 030719_Tube_011.fcs	KK24	Wk8	POST	Medium	Medium	0	0	1.2	0	0	0.988	0.0134	0.334	0	0.441	0.0134	2.91	0.534	0.0267	0.12	93.4
2: 030719_Tube_013.fcs	KK24	Wk8	POST	RhCMV IE1	RhCMV	0.0616	0	7.91	0	0	1.72	0	0.739	0	0.462	0	3.85	1.29	0.0308	0.123	83.8
2: 020619_Tube_002.fcs	JP01	D1	PRE	Medium	Medium	0	0	0	0	0	0	0	0	0	0	0	1.08	0	0	0	98.9
3: 020619_Tube_003.fcs	JP01	D1	PRE	RhCMV IE2	RhCMV	0	0	8.31	0	0	0.297	0	1.78	0	0.593	0	2.67	0.297	0	0.593	85.5
1: 021919_Tube_011.fcs	JP01	Wk8	POST	Medium	Medium	0.00259	0.00259	0.0934	0	0	0.096	0.0104	0.13	0	0.0649	0	2.13	0.2	0.0311	0.0752	97.2
2: 021919_Tube_014.fcs	JP01	Wk8	POST	RhCMV IE2	RhCMV	0.178	0.0082	20.3	0.00273	0.00273	2.91	0	2.07	0.00273	0.383	0	4.9	0.287	0.00547	0.0875	68.9
1: 031219_Tube_025.fcs	274-05	Pre	PRE	Medium	Medium	0	0	0.0183	0	0.00305	0.0427	0	0.0335	0	0.0457	0	0.47	0.241	0.0061	0.131	99
2: 031219_Tube_026.fcs	274-05	Pre	PRE	RhCMV IE1	RhCMV	0.0032	0	1.57	0.0032	0	0.176	0	0.525	0.0032	0.179	0	0.835	0.214	0	0.186	96.3
3: 031219_Tube_029.fcs	274-05	Wk10	POST	Medium	Medium	0	0	0.0739	0	0	0.0957	0.00109	0.146	0	0.122	0	1.06	0.314	0.00217	0.229	98
4: 031219_Tube_030.fcs	274-05	Wk10	POST	RhCMV IE1	RhCMV	0.0141	0.00216	3.25	0	0.00324	0.414	0.00324	0.702	0	0.282	0	1.48	0.229	0.00216	0.248	93.4
Screen capture of SPICE analysis - Pie chart (Fig 4b) and frequency bar chart (Fig 4c)

## Sheet: Figure 5a
JP01				KK24				KB91				274-05				292-09
Days post CD4 depletion	CD4+/μL	Log ED50		Days post CD4 depletion	CD4+/μL	Log ED50		Days post CD4 depletion	CD4+/μL	Log ED50		Days post CD4 depletion	CD4+/μL	Log ED50		Days post CD4 depletion	CD4+/μL	Log ED50
-22				-22				-22				-22				-22
-20				-20				-20				-20				-20
-14				-14				-14	523.181	4.14288		-14	529.021	2.81398		-14
-7	1124.8			-7	1459.69	3.42317		-7	450.771			-7				-7
-6				-6				-6				-6				-6	460.747	4.05924
0	756.314	3.35178		0	1378.46			0	388.883			0	793.886			0	1194.97
6				6				6				6				6
7	238.8			7	739.96			7	15.5967			7	0			7	0
8	177.336			8	797.901			8				8				8
9	237.33			9	769.216			9	16.7175			9				9
12	571.184			12	899.811			12	20.0398			12				12
13				13				13				13				13	0.0877807
14	278.236			14	506.574			14	17.0274			14	171.084			14
19				19				19				19				19
21	273.304	4.36023		21	679.238	4.39092		21	18.3693	4.11736		21	0	2.78642		21
28	362.046			28	720.63			28	18.2871			28	0.778			23		4.24666
34				34				34				34				28	3.18926
35	361.76	3.97093		35	769.137	4.35685		35	34.1384	4.20378		35	0	3.61834		34
																35	125.908	4.42261
42	379.127			42	591.957			42	56.6653			42
48				48				48				48				42
49	402.668			49	777.096			49	83.3921			49				48
51				51				51				51	100.508			49	190.749
																51
56	414.356			56	977.789			56	63.0757			56
62				62				62				62				56
63	242.13	3.97168		63	1020.04	4.243		63	33.2947	4.43164		63	3.872	3.48522		62
																63	142.789	4.24528
70	384.09			70	906.117			70	68.9926			70
76				76				76				76				70
77	486.795			77	1025.96			77	65.0008			77	0.045			76
																77	179.702
84	384.09			84	967.869			84	54.2658	4.21906		84
91	486.795	3.85843		91	1123.81	4.06532		91				91	107.895	2.45245		84
																91	116.117	4.10615

## Sheet: Figure 5b-d
Anti-gB IgG Log ED50
Baseline gB titer (Figure 5b, lefthand figure)
	CMV-seropositive Controls (n=3)					CMV-seropositive Reinfection (n=5)
Baseline	3.75895	4.13369	3.43885			4.05924	2.81398	4.14288	3.42317	3.35178
𝚫Baseline gB IgG titer (Figure 5c)
	CMV-seropositive Controls (n=3)					CMV-seropositive Reinfection (n=5)
Week 1-4	-0.193838	-0.053527	-0.029118			0.363377	0.80436	0.060898	0.967747	1.00845
Week 4-8	-0.011417	0.358635	-0.021486			0.363377	0.80436	0.288758	0.933682	0.619897
Week 8-14	0.144464	0.45476	-0.021486			0.186049	0.671244	0.288758	0.819827	0.619897
Neutralization titers ED50
Baseline neutralization titer (Figure 5b, righthand figure)
	CMV-seropositive Controls (n=3)					CMV-seropositive Reinfection (n=5)
Baseline	545.05	740.7	202.05			302.3	1441.5	319.75	1219.5	229.5
𝚫Baseline Neutralization titer (Figure 5d)
	CMV-seropositive Controls (n=3)					CMV-seropositive Reinfection (n=5)
Week 1-4	-63.4	-29.75	50.15			372.8	565.5	571.1	786	245.8
Week 4-8	-136.5	49.2	13.6			182.3	528.5	854.25	786	454.25
Week 8-14	-136.5	238.35	13.6			228.3	1512	854.25	465	687.7

## Sheet: Figure 6a
KB91 Saliva PCR
Days post RhCMV infection	Mean RhCMV DNA copies/ugm input DNA	Mean SIVgag DNA copies/ugm input DNA
-14	7928	1
0	1990	1
1	9536	1
2	2409	1
5	2936	1
7	489	1
14	13504	1
21	4542	1
28	22230	1
35	259	1
42	3841	1
49	4545	1
56	29531	1
63	86001	178
70	1307	1
77	1909	1

## Sheet: Figure 6b
percent SIV Gag-specific IFNg+ memory CD8+ T lymphocytes
Weeks post RhCMV infection	KB91	KK24	JP01
0	0	0.2032
3	0	0.27	0
5		0.116	0.103
6	0.53		0.9
8	0.53	0.04
10	1.078
11	1.39	1.14
14		0.11

[truncated: 2 more sheets: Figure 7a-b, Figure 7c-d]
